# Supplementary material for: LC-MS/MS Isomeric Profiling of N-Glycans Derived from Low-Abundant Serum Glycoproteins in Mild Cognitive Impairment Patients
Source: Biomolecules. 2022 Nov 8;12(11):1657. doi: 10.3390/biom12111657 (PMC9687829; doi:10.3390/biom12111657)
Supplement: Supplementary file 1 [file biomolecules-12-01657-s001.zip]

Archive with 1 entries (1 files):
- biomolecules-2010562-supplementary.pdf
